# Supplementary material for: Metformin Attenuates Hyperglycaemia-Stimulated Pro-Fibrotic Gene Expression in Adventitial Fibroblasts via Inhibition of Discoidin Domain Receptor 2
Source: Int J Mol Sci. 2022 Dec 29;24(1):585. doi: 10.3390/ijms24010585 (PMC9820506; doi:10.3390/ijms24010585)
Supplement: Supplementary file 1 [file ijms-24-00585-s001.zip]

Archive with 1 entries (1 files):
- ijms-2032866-supplementary.pptx
